# Supplementary material for: Paralemmin-1 controls the nanoarchitecture of the neuronal submembrane cytoskeleton
Source: Sci Adv. 2025 Mar 7;11(10):eadt3724. doi: 10.1126/sciadv.adt3724 (PMC11887803; doi:10.1126/sciadv.adt3724)
Supplement: Supplementary file 2 — Movies S1 and S2 [file sciadv.adt3724_movies_s1_and_s2.zip]

Archive with 2 entries (2 files):
- adt3724_movie_s1.mov
- adt3724_movie_s2.mp4
