# Supplementary material for: Paralemmin-1 controls the nanoarchitecture of the neuronal submembrane cytoskeleton
Source: Sci Adv. 2025 Mar 7;11(10):eadt3724. doi: 10.1126/sciadv.adt3724 (PMC11887803; doi:10.1126/sciadv.adt3724)
Supplement: Supplementary file 3 — Data S1 and S2 [file sciadv.adt3724_data_s1_and_s2.zip › adt3724_data_s1.xlsx]

## Sheet: Description
One-way ANOVA followed by Tukey test <0.05 = * <0.005 = ** <0.0005 = ***
Figure
Description and figure panel
Means comparisons	Probability	Significant	*
Prox=Proximal	<0.05 = *	0 = Not significant	n.s.
Midd=Middle	<0.005 = **	1 = Significant	*
Dist=Distal	<0.0005 = ***		**
Not transf= Not transfected			***
KO=Knock Out
WT=Wild type
Number corresponds to DIV

## Sheet: Fig.2
One-way ANOVA followed by Tukey test <0.05 = * <0.005 = ** <0.0005 = ***
Statistics related to Figure 2
Fig. 2D - Palm1 norm. intensities					Fig. 2E -Palm1 AC amplitudes					Fig. 2F - ßII spectrin norm. intensities					Fig. 2G - ßII spectrin AC amplitudes
Means comparisons	Probability	Significant	*		Means comparisons	Probability	Significant	*		Means comparisons	Probability	Significant	*		Means comparisons	Probability	Significant	*
Mid3 vs. Prox3	0.96365	0	n.s.		Mid3 vs. Prox3	1	0	n.s.		Mid3 vs. Prox3	1.9825e-08	1	***		Mid3 vs. Prox3	0.94601	0	n.s.
Dist3 vs. Prox3	0.01481	1	*		Dist3 vs. Prox3	0.77526	0	n.s.		Dist3 vs. Prox3	0	1	***		Dist3 vs. Prox3	0.22653	0	n.s.
Dist3 vs. Mid3	0.42955	0	n.s.		Dist3 vs. Mid3	0.96024	0	n.s.		Dist3 vs. Mid3	0.00877	1	*		Dist3 vs. Mid3	0.99394	0	n.s.
Prox5 vs. Prox3	0.99581	0	n.s.		Prox5 vs. Prox3	0.99999	0	n.s.		Prox5 vs. Prox3	0.99794	0	n.s.		Prox5 vs. Prox3	0.99626	0	n.s.
Prox5 vs. Mid3	1	0	n.s.		Prox5 vs. Mid3	1	0	n.s.		Prox5 vs. Mid3	2.13916e-05	1	***		Prox5 vs. Mid3	0.99999	0	n.s.
Prox5 vs. Dist3	0.40115	0	n.s.		Prox5 vs. Dist3	0.9618	0	n.s.		Prox5 vs. Dist3	6.29441e-09	1	***		Prox5 vs. Dist3	0.8015	0	n.s.
Mid5 vs. Prox3	0.91184	0	n.s.		Mid5 vs. Prox3	0.91212	0	n.s.		Mid5 vs. Prox3	1.0484e-05	1	***		Mid5 vs. Prox3	1	0	n.s.
Mid5 vs. Mid3	1	0	n.s.		Mid5 vs. Mid3	0.99386	0	n.s.		Mid5 vs. Mid3	0.99999	0	n.s.		Mid5 vs. Mid3	0.8598	0	n.s.
Mid5 vs. Dist3	0.83128	0	n.s.		Mid5 vs. Dist3	1	0	n.s.		Mid5 vs. Dist3	0.00606	1	*		Mid5 vs. Dist3	0.12002	0	n.s.
Mid5 vs. Prox5	0.99999	0	n.s.		Mid5 vs. Prox5	0.9954	0	n.s.		Mid5 vs. Prox5	0.00264	1	***		Mid5 vs. Prox5	0.9761	0	n.s.
Dist5 vs. Prox3	0.14078	0	n.s.		Dist5 vs. Prox3	0.64334	0	n.s.		Dist5 vs. Prox3	1.27423e-08	1	***		Dist5 vs. Prox3	1	0	n.s.
Dist5 vs. Mid3	0.83421	0	n.s.		Dist5 vs. Mid3	0.93021	0	n.s.		Dist5 vs. Mid3	0.53686	0	n.s.		Dist5 vs. Mid3	0.90294	0	n.s.
Dist5 vs. Dist3	1	0	n.s.		Dist5 vs. Dist3	1	0	n.s.		Dist5 vs. Dist3	0.99455	0	n.s.		Dist5 vs. Dist3	0.13275	0	n.s.
Dist5 vs. Prox5	0.78857	0	n.s.		Dist5 vs. Prox5	0.92041	0	n.s.		Dist5 vs. Prox5	1.41507e-07	1	***		Dist5 vs. Prox5	0.98936	0	n.s.
Dist5 vs. Mid5	0.97926	0	n.s.		Dist5 vs. Mid5	1	0	n.s.		Dist5 vs. Mid5	0.36349	0	n.s.		Dist5 vs. Mid5	1	0	n.s.
Prox12 vs. Prox3	0.89144	0	n.s.		Prox12 vs. Prox3	1	0	n.s.		Prox12 vs. Prox3	0.03136	1	*		Prox12 vs. Prox3	0.89015	0	n.s.
Prox12 vs. Mid3	1	0	n.s.		Prox12 vs. Mid3	1	0	n.s.		Prox12 vs. Mid3	0.14119	0	n.s.		Prox12 vs. Mid3	1	0	n.s.
Prox12 vs. Dist3	0.71149	0	n.s.		Prox12 vs. Dist3	0.85732	0	n.s.		Prox12 vs. Dist3	1.65901e-07	1	***		Prox12 vs. Dist3	0.99505	0	n.s.
Prox12 vs. Prox5	1	0	n.s.		Prox12 vs. Prox5	1	0	n.s.		Prox12 vs. Prox5	0.51973	0	n.s.		Prox12 vs. Prox5	0.99993	0	n.s.
Prox12 vs. Mid5	1	0	n.s.		Prox12 vs. Mid5	0.95663	0	n.s.		Prox12 vs. Mid5	0.63701	0	n.s.		Prox12 vs. Mid5	0.75543	0	n.s.
Prox12 vs. Dist5	0.95485	0	n.s.		Prox12 vs. Dist5	0.76292	0	n.s.		Prox12 vs. Dist5	0.000850866	1	***		Prox12 vs. Dist5	0.81062	0	n.s.
Mid12 vs. Prox3	1	0	n.s.		Mid12 vs. Prox3	0.00011368	1	***		Mid12 vs. Prox3	5.9772e-07	1	***		Mid12 vs. Prox3	0.93637	0	n.s.
Mid12 vs. Mid3	0.99714	0	n.s.		Mid12 vs. Mid3	0.00128	1	**		Mid12 vs. Mid3	0.99938	0	n.s.		Mid12 vs. Mid3	0.23587	0	n.s.
Mid12 vs. Dist3	0.04729	1	*		Mid12 vs. Dist3	0.07963	0	n.s.		Mid12 vs. Dist3	0.000480045	1	***		Mid12 vs. Dist3	0.01101	1	*
Mid12 vs. Prox5	0.99988	0	n.s.		Mid12 vs. Prox5	0.000468521	1	***		Mid12 vs. Prox5	0.00084816	1	***		Mid12 vs. Prox5	0.39115	0	n.s.
Mid12 vs. Mid5	0.98286	0	n.s.		Mid12 vs. Mid5	0.0172	1	*		Mid12 vs. Mid5	1	0	n.s.		Mid12 vs. Mid5	0.97327	0	n.s.
Mid12 vs. Dist5	0.28217	0	n.s.		Mid12 vs. Dist5	0.0346	1	*		Mid12 vs. Dist5	0.15476	0	n.s.		Mid12 vs. Dist5	0.92458	0	n.s.
Mid12 vs. Prox12	0.98019	0	n.s.		Mid12 vs. Prox12	0.000251759	1	***		Mid12 vs. Prox12	0.62529	0	n.s.		Mid12 vs. Prox12	0.15616	0	n.s.
Dist12 vs. Prox3	0.99956	0	n.s.		Dist12 vs. Prox3	5.94258e-09	1	***		Dist12 vs. Prox3	5.53682e-10	1	***		Dist12 vs. Prox3	0.00337	1	**
Dist12 vs. Mid3	1	0	n.s.		Dist12 vs. Mid3	1.18182e-08	1	***		Dist12 vs. Mid3	0.1359	0	n.s.		Dist12 vs. Mid3	2.09535e-05	1	***
Dist12 vs. Dist3	0.22134	0	n.s.		Dist12 vs. Dist3	2.55251e-08	1	***		Dist12 vs. Dist3	0.99623	0	n.s.		Dist12 vs. Dist3	3.84613e-08	1	***
Dist12 vs. Prox5	1	0	n.s.		Dist12 vs. Prox5	6.84628e-09	1	***		Dist12 vs. Prox5	1.09674e-08	1	***		Dist12 vs. Prox5	1.57337e-05	1	***
Dist12 vs. Mid5	0.99975	0	n.s.		Dist12 vs. Mid5	1.42983e-08	1	***		Dist12 vs. Mid5	0.08559	0	n.s.		Dist12 vs. Mid5	0.00596	1	*
Dist12 vs. Dist5	0.6157	0	n.s.		Dist12 vs. Dist5	1.45676e-08	1	***		Dist12 vs. Dist5	1	0	n.s.		Dist12 vs. Dist5	0.00122	1	**
Dist12 vs. Prox12	0.9998	0	n.s.		Dist12 vs. Prox12	7.72508e-09	1	***		Dist12 vs. Prox12	5.60439e-06	1	***		Dist12 vs. Prox12	3.2379e-06	1	***
Dist12 vs. Mid12	1	0	n.s.		Dist12 vs. Mid12	0.20312	0	n.s.		Dist12 vs. Mid12	0.01253	1	***		Dist12 vs. Mid12	0.73457	0	n.s.
Prox19 vs. Prox3	0.00554	1	*		Prox19 vs. Prox3	1	0	n.s.		Prox19 vs. Prox3	7.89407e-05	1	***		Prox19 vs. Prox3	0.49444	0	n.s.
Prox19 vs. Mid3	0.21868	0	n.s.		Prox19 vs. Mid3	1	0	n.s.		Prox19 vs. Mid3	0.99065	0	n.s.		Prox19 vs. Mid3	0.99878	0	n.s.
Prox19 vs. Dist3	1	0	n.s.		Prox19 vs. Dist3	0.84687	0	n.s.		Prox19 vs. Dist3	0.000430211	1	***		Prox19 vs. Dist3	1	0	n.s.
Prox19 vs. Prox5	0.20569	0	n.s.		Prox19 vs. Prox5	0.99995	0	n.s.		Prox19 vs. Prox5	0.01379	1	*		Prox19 vs. Prox5	0.93886	0	n.s.
Prox19 vs. Mid5	0.59469	0	n.s.		Prox19 vs. Mid5	0.94317	0	n.s.		Prox19 vs. Mid5	0.99999	0	n.s.		Prox19 vs. Mid5	0.34642	0	n.s.
Prox19 vs. Dist5	0.99983	0	n.s.		Prox19 vs. Dist5	0.78417	0	n.s.		Prox19 vs. Dist5	0.10759	0	n.s.		Prox19 vs. Dist5	0.39146	0	n.s.
Prox19 vs. Prox12	0.44797	0	n.s.		Prox19 vs. Prox12	1	0	n.s.		Prox19 vs. Prox12	0.92283	0	n.s.		Prox19 vs. Prox12	0.99916	0	n.s.
Prox19 vs. Mid12	0.01833	1	*		Prox19 vs. Mid12	0.00105	1	**		Prox19 vs. Mid12	1	0	n.s.		Prox19 vs. Mid12	0.04813	1	*
Prox19 vs. Dist12	0.09996	0	n.s.		Prox19 vs. Dist12	1.4605e-08	1	***		Prox19 vs. Dist12	0.00985	1	*		Prox19 vs. Dist12	3.51876e-06	1	***
Mid19 vs. Prox3	0.0596	0	n.s.		Mid19 vs. Prox3	7.94285e-08	1	***		Mid19 vs. Prox3	0.00594	1	*		Mid19 vs. Prox3	0.00266	1	**
Mid19 vs. Mid3	0.74337	0	n.s.		Mid19 vs. Mid3	1.41912e-06	1	***		Mid19 vs. Mid3	0.37177	0	n.s.		Mid19 vs. Mid3	3.4373e-05	1	***
Mid19 vs. Dist3	1	0	n.s.		Mid19 vs. Dist3	0.000291097	1	***		Mid19 vs. Dist3	1.2388e-06	1	***		Mid19 vs. Dist3	1.6927e-07	1	***
Mid19 vs. Prox5	0.69769	0	n.s.		Mid19 vs. Prox5	2.71972e-07	1	***		Mid19 vs. Prox5	0.2405	0	n.s.		Mid19 vs. Prox5	4.64952e-05	1	***
Mid19 vs. Mid5	0.969	0	n.s.		Mid19 vs. Mid5	2.53711e-05	1	***		Mid19 vs. Mid5	0.87901	0	n.s.		Mid19 vs. Mid5	0.00443	1	**
Mid19 vs. Dist5	1	0	n.s.		Mid19 vs. Dist5	5.49716e-05	1	***		Mid19 vs. Dist5	0.00357	1	**		Mid19 vs. Dist5	0.00145	1	**
Mid19 vs. Prox12	0.92801	0	n.s.		Mid19 vs. Prox12	1.81636e-07	1	***		Mid19 vs. Prox12	1	0	n.s.		Mid19 vs. Prox12	9.87774e-06	1	***
Mid19 vs. Mid12	0.15548	0	n.s.		Mid19 vs. Mid12	0.92112	0	n.s.		Mid19 vs. Mid12	0.89384	0	n.s.		Mid19 vs. Mid12	0.39914	0	n.s.
Mid19 vs. Dist12	0.48284	0	n.s.		Mid19 vs. Dist12	0.99933	0	n.s.		Mid19 vs. Dist12	4.4561e-05	1	***		Mid19 vs. Dist12	0.99936	0	n.s.
Mid19 vs. Prox19	0.9992	0	n.s.		Mid19 vs. Prox19	1.90026e-06	1	***		Mid19 vs. Prox19	0.99291	0	n.s.		Mid19 vs. Prox19	4.84403e-06	1	***
Dist19 vs. Prox3	0.0354	1	*		Dist19 vs. Prox3	1.52283e-09	1	***		Dist19 vs. Prox3	1.40159e-08	1	***		Dist19 vs. Prox3	9.29058e-06	1	***
Dist19 vs. Mid3	0.6763	0	n.s.		Dist19 vs. Mid3	7.7104e-09	1	***		Dist19 vs. Mid3	0.9999	0	n.s.		Dist19 vs. Mid3	4.93182e-08	1	***
Dist19 vs. Dist3	1	0	n.s.		Dist19 vs. Dist3	1.56217e-08	1	***		Dist19 vs. Dist3	0.09277	0	n.s.		Dist19 vs. Dist3	1.21123e-08	1	***
Dist19 vs. Prox5	0.63471	0	n.s.		Dist19 vs. Prox5	2.09818e-09	1	***		Dist19 vs. Prox5	2.24886e-06	1	***		Dist19 vs. Prox5	2.57183e-08	1	***
Dist19 vs. Mid5	0.958	0	n.s.		Dist19 vs. Mid5	9.47871e-09	1	***		Dist19 vs. Mid5	0.99259	0	n.s.		Dist19 vs. Mid5	1.72453e-05	1	***
Dist19 vs. Dist5	1	0	n.s.		Dist19 vs. Dist5	9.39751e-09	1	***		Dist19 vs. Dist5	0.90693	0	n.s.		Dist19 vs. Dist5	1.29244e-06	1	***
Dist19 vs. Prox12	0.90249	0	n.s.		Dist19 vs. Prox12	3.39825e-09	1	***		Dist19 vs. Prox12	0.02942	1	*		Dist19 vs. Prox12	1.98211e-08	1	***
Dist19 vs. Mid12	0.10648	0	n.s.		Dist19 vs. Mid12	0.0642	0	n.s.		Dist19 vs. Mid12	0.92951	0	n.s.		Dist19 vs. Mid12	0.12689	0	n.s.
Dist19 vs. Dist12	0.40666	0	n.s.		Dist19 vs. Dist12	1	0	n.s.		Dist19 vs. Dist12	0.58435	0	n.s.		Dist19 vs. Dist12	0.99176	0	n.s.
Dist19 vs. Prox19	0.99896	0	n.s.		Dist19 vs. Prox19	1.10454e-08	1	***		Dist19 vs. Prox19	0.82855	0	n.s.		Dist19 vs. Prox19	2.90067e-08	1	***
Dist19 vs. Mid19	1	0	n.s.		Dist19 vs. Mid19	0.98462	0	n.s.		Dist19 vs. Mid19	0.10558	0	n.s.		Dist19 vs. Mid19	1	0	n.s.

## Sheet: Fig.3
One-way ANOVA followed by Tukey test <0.05 = * <0.005 = ** <0.0005 = ***
Statistics related to Figure 3
Fig. 3A - mRNA expression levels					Fig. 3F - ßII spectrin amplitudes DIV 3					Fig. 3G - ßII spectrin amplitudes DIV 19					Fig. 3H - ßII spectrin intensities DIV 3					Fig. 3I - ßII spectrin intensities DIV 19
Means comparisons	Probability	Significant	*		Means comparisons	Probability	Significant	*		Means comparisons	Probability	Significant	*		Means comparisons	Probability	Significant	*		Means comparisons	Probability	Significant	*
Palm1					Prox-YFP vs. Prox-Not transf	0.93473	0	n.s.		Prox-YFP vs. Prox-Not transf	1	0	n.s.		Prox-YFP vs. Prox-Not transf	0.97306	0	n.s.		Prox-YFP vs. Prox-Not transf	1	0	n.s.
3DIV vs. 7DIV	0.9593	0	n.s.		Prox-Palm1 vs. Prox-Not transf	0.000138376	1	***		Prox-Palm1 vs. Prox-Not transf	0.91437	0	n.s.		Prox-Palm1 vs. Prox-Not transf	0.9834	0	n.s.		Prox-Palm1 vs. Prox-Not transf	1	0	n.s.
3DIV vs. 14DIV	0.9952	0	n.s.		Prox-Palm1 vs. Prox-YFP	4.13226e-05	1	***		Prox-Palm1 vs. Prox-YFP	0.99776	0	n.s.		Prox-Palm1 vs. Prox-YFP	1	0	n.s.		Prox-Palm1 vs. Prox-YFP	1	0	n.s.
3DIV vs. 21DIV	0.9148	0	n.s.		Prox-Palm1woEx8 vs. Prox-Not transf	0.0172	1	*		Prox-Palm1woEx8 vs. Prox-Not transf	0.03465	1	*		Prox-Palm1woEx8 vs. Prox-Not transf	0.0924	0	n.s.		Prox-Palm1woEx8 vs. Prox-Not transf	0.99927	0	n.s.
7DIV vs. 14DIV	0.8854	0	n.s.		Prox-Palm1woEx8 vs. Prox-YFP	0.00328	1	**		Prox-Palm1woEx8 vs. Prox-YFP	0.27408	0	n.s.		Prox-Palm1woEx8 vs. Prox-YFP	0.73826	0	n.s.		Prox-Palm1woEx8 vs. Prox-YFP	0.99769	0	n.s.
7DIV vs. 21DIV	0.6809	0	n.s.		Prox-Palm1woEx8 vs. Prox-Palm1	0.96186	0	n.s.		Prox-Palm1woEx8 vs. Prox-Palm1	0.87421	0	n.s.		Prox-Palm1woEx8 vs. Prox-Palm1	0.62452	0	n.s.		Prox-Palm1woEx8 vs. Prox-Palm1	0.99999	0	n.s.
14DIV vs. 21DIV	0.9751	0	n.s.		Midd-Not transf vs. Prox-Not transf	0.99893	0	n.s.		Mid-Not transf vs. Prox-Not transf	8.56501e-09	1	***		Midd-Not transf vs. Prox-Not transf	0.04204	1	*		Mid-Not transf vs. Prox-Not transf	0.14558	0	n.s.
					Midd-Not transf vs. Prox-YFP	0.72126	0	n.s.		Mid-Not transf vs. Prox-YFP	2.09413e-07	1	***		Midd-Not transf vs. Prox-YFP	0.62069	0	n.s.		Mid-Not transf vs. Prox-YFP	0.23144	0	n.s.
Palm1ΔEx8					Midd-Not transf vs. Prox-Palm1	0.00113	1	**		Mid-Not transf vs. Prox-Palm1	2.20125e-05	1	***		Midd-Not transf vs. Prox-Palm1	0.4871	0	n.s.		Mid-Not transf vs. Prox-Palm1	0.53132	0	n.s.
					Midd-Not transf vs. Prox-Palm1woEx8	0.07439	0	n.s.		Mid-Not transf vs. Prox-Palm1woEx8	0.05646	0	n.s.		Midd-Not transf vs. Prox-Palm1woEx8	1	0	n.s.		Mid-Not transf vs. Prox-Palm1woEx8	0.90745	0	n.s.
3DIV vs. 7DIV	0.1713	0	n.s.		Midd-YFP vs. Prox-Not transf	0.28114	0	n.s.		Mid-YFP vs. Prox-Not transf	0.0023	1	**		Midd-YFP vs. Prox-Not transf	0.000183225	1	***		Mid-YFP vs. Prox-Not transf	0.9945	0	n.s.
3DIV vs. 14DIV	0.653	0	n.s.		Midd-YFP vs. Prox-YFP	0.97899	0	n.s.		Mid-YFP vs. Prox-YFP	0.04527	1	*		Midd-YFP vs. Prox-YFP	0.02543	1	*		Mid-YFP vs. Prox-YFP	0.98918	0	n.s.
3DIV vs. 21DIV	0.4188	0	n.s.		Midd-YFP vs. Prox-Palm1	2.85772e-07	1	***		Mid-YFP vs. Prox-Palm1	0.38437	0	n.s.		Midd-YFP vs. Prox-Palm1	0.01237	1	*		Mid-YFP vs. Prox-Palm1	0.99986	0	n.s.
7DIV vs. 14DIV	0.6767	0	n.s.		Midd-YFP vs. Prox-Palm1woEx8	4.94652e-05	1	***		Mid-YFP vs. Prox-Palm1woEx8	0.99972	0	n.s.		Midd-YFP vs. Prox-Palm1woEx8	0.63665	0	n.s.		Mid-YFP vs. Prox-Palm1woEx8	1	0	n.s.
7DIV vs. 21DIV	0.0179	1	*		Midd-YFP vs. Midd-Not transf	0.10273	0	n.s.		Mid-YFP vs. Mid-Not transf	0.51983	0	n.s.		Midd-YFP vs. Midd-Not transf	0.64062	0	n.s.		Mid-YFP vs. Mid-Not transf	0.98016	0	n.s.
14DIV vs. 21DIV	0.0874	0	n.s.		Midd-Palm1 vs. Prox-Not transf	0.00114	1	**		Mid-Palm1 vs. Prox-Not transf	0	1	***		Midd-Palm1 vs. Prox-Not transf	0.29747	0	n.s.		Mid-Palm1 vs. Prox-Not transf	0.08717	0	n.s.
					Midd-Palm1 vs. Prox-YFP	0.000263066	1	***		Mid-Palm1 vs. Prox-YFP	0	1	***		Midd-Palm1 vs. Prox-YFP	0.9451	0	n.s.		Mid-Palm1 vs. Prox-YFP	0.13293	0	n.s.
					Midd-Palm1 vs. Prox-Palm1	0.99994	0	n.s.		Mid-Palm1 vs. Prox-Palm1	0	1	***		Midd-Palm1 vs. Prox-Palm1	0.89628	0	n.s.		Mid-Palm1 vs. Prox-Palm1	0.33595	0	n.s.
					Midd-Palm1 vs. Prox-Palm1woEx8	0.99752	0	n.s.		Mid-Palm1 vs. Prox-Palm1woEx8	8.79871e-09	1	***		Midd-Palm1 vs. Prox-Palm1woEx8	0.99976	0	n.s.		Mid-Palm1 vs. Prox-Palm1woEx8	0.72648	0	n.s.
					Midd-Palm1 vs. Midd-Not transf	0.00721	1	*		Mid-Palm1 vs. Mid-Not transf	4.17148e-06	1	***		Midd-Palm1 vs. Midd-Not transf	0.99885	0	n.s.		Mid-Palm1 vs. Mid-Not transf	0.99999	0	n.s.
					Midd-Palm1 vs. Midd-YFP	2.459e-06	1	***		Mid-Palm1 vs. Mid-YFP	1.99728e-08	1	***		Midd-Palm1 vs. Midd-YFP	0.34294	0	n.s.		Mid-Palm1 vs. Mid-YFP	0.88432	0	n.s.
					Midd-Palm1woEx8 vs. Prox-Not transf	0.00206	1	**		Mid-Palm1woEx8 vs. Prox-Not transf	0	1	***		Midd-Palm1woEx8 vs. Prox-Not transf	0.000129149	1	***		Mid-Palm1woEx8 vs. Prox-Not transf	0.08628	0	n.s.
					Midd-Palm1woEx8 vs. Prox-YFP	0.000456729	1	***		Mid-Palm1woEx8 vs. Prox-YFP	0	1	***		Midd-Palm1woEx8 vs. Prox-YFP	0.02442	1	*		Mid-Palm1woEx8 vs. Prox-YFP	0.13611	0	n.s.
					Midd-Palm1woEx8 vs. Prox-Palm1	0.99927	0	n.s.		Mid-Palm1woEx8 vs. Prox-Palm1	0	1	***		Midd-Palm1woEx8 vs. Prox-Palm1	0.01135	1	*		Mid-Palm1woEx8 vs. Prox-Palm1	0.34676	0	n.s.
					Midd-Palm1woEx8 vs. Prox-Palm1woEx8	0.99959	0	n.s.		Mid-Palm1woEx8 vs. Prox-Palm1woEx8	2.2878e-09	1	***		Midd-Palm1woEx8 vs. Prox-Palm1woEx8	0.6616	0	n.s.		Mid-Palm1woEx8 vs. Prox-Palm1woEx8	0.74574	0	n.s.
					Midd-Palm1woEx8 vs. Midd-Not transf	0.01235	1	*		Mid-Palm1woEx8 vs. Mid-Not transf	5.54914e-08	1	***		Midd-Palm1woEx8 vs. Midd-Not transf	0.66463	0	n.s.		Mid-Palm1woEx8 vs. Mid-Not transf	1	0	n.s.
					Midd-Palm1woEx8 vs. Midd-YFP	4.53866e-06	1	***		Mid-Palm1woEx8 vs. Mid-YFP	1.02331e-08	1	***		Midd-Palm1woEx8 vs. Midd-YFP	1	0	n.s.		Mid-Palm1woEx8 vs. Mid-YFP	0.89881	0	n.s.
					Midd-Palm1woEx8 vs. Midd-Palm1	1	0	n.s.		Mid-Palm1woEx8 vs. Mid-Palm1	0.99997	0	n.s.		Midd-Palm1woEx8 vs. Midd-Palm1	0.35584	0	n.s.		Mid-Palm1woEx8 vs. Mid-Palm1	1	0	n.s.
										Dist-Not transf vs. Prox-Not transf	8.51944e-10	1	***							Dist-Not transf vs. Prox-Not transf	0.77351	0	n.s.
										Dist-Not transf vs. Prox-YFP	1.13575e-08	1	***							Dist-Not transf vs. Prox-YFP	0.79192	0	n.s.
										Dist-Not transf vs. Prox-Palm1	6.75277e-08	1	***							Dist-Not transf vs. Prox-Palm1	0.97101	0	n.s.
										Dist-Not transf vs. Prox-Palm1woEx8	0.000783023	1	***							Dist-Not transf vs. Prox-Palm1woEx8	0.99982	0	n.s.
										Dist-Not transf vs. Mid-Not transf	0.93696	0	n.s.							Dist-Not transf vs. Mid-Not transf	0.99863	0	n.s.
										Dist-Not transf vs. Mid-YFP	0.03433	1	*							Dist-Not transf vs. Mid-YFP	1	0	n.s.
										Dist-Not transf vs. Mid-Palm1	0.00336	1	**							Dist-Not transf vs. Mid-Palm1	0.96485	0	n.s.
										Dist-Not transf vs. Mid-Palm1woEx8	0.000121159	1	***							Dist-Not transf vs. Mid-Palm1woEx8	0.97214	0	n.s.
										Dist-YFP vs. Prox-Not transf	3.09475e-08	1	***							Dist-YFP vs. Prox-Not transf	0.99937	0	n.s.
										Dist-YFP vs. Prox-YFP	3.6568e-06	1	***							Dist-YFP vs. Prox-YFP	0.99999	0	n.s.
										Dist-YFP vs. Prox-Palm1	0.000158286	1	***							Dist-YFP vs. Prox-Palm1	0.9967	0	n.s.
										Dist-YFP vs. Prox-Palm1woEx8	0.05506	0	n.s.							Dist-YFP vs. Prox-Palm1woEx8	0.94418	0	n.s.
										Dist-YFP vs. Mid-Not transf	0.99981	0	n.s.							Dist-YFP vs. Mid-Not transf	0.11529	0	n.s.
										Dist-YFP vs. Mid-YFP	0.3629	0	n.s.							Dist-YFP vs. Mid-YFP	0.88816	0	n.s.
										Dist-YFP vs. Mid-Palm1	0.01593	1	*							Dist-YFP vs. Mid-Palm1	0.06358	0	n.s.
										Dist-YFP vs. Mid-Palm1woEx8	0.00168	1	**							Dist-YFP vs. Mid-Palm1woEx8	0.06545	0	n.s.
										Dist-YFP vs. Dist-Not transf	1	0	n.s.							Dist-YFP vs. Dist-Not transf	0.51426	0	n.s.
										Dist-Palm1 vs. Prox-Not transf	0	1	***							Dist-Palm1 vs. Prox-Not transf	1	0	n.s.
										Dist-Palm1 vs. Prox-YFP	0	1	***							Dist-Palm1 vs. Prox-YFP	0.99997	0	n.s.
										Dist-Palm1 vs. Prox-Palm1	0	1	***							Dist-Palm1 vs. Prox-Palm1	1	0	n.s.
										Dist-Palm1 vs. Prox-Palm1woEx8	0	1	***							Dist-Palm1 vs. Prox-Palm1woEx8	1	0	n.s.
										Dist-Palm1 vs. Mid-Not transf	1.02437e-08	1	***							Dist-Palm1 vs. Mid-Not transf	0.64792	0	n.s.
										Dist-Palm1 vs. Mid-YFP	4.43809e-09	1	***							Dist-Palm1 vs. Mid-YFP	0.99998	0	n.s.
										Dist-Palm1 vs. Mid-Palm1	0.8288	0	n.s.							Dist-Palm1 vs. Mid-Palm1	0.43131	0	n.s.
										Dist-Palm1 vs. Mid-Palm1woEx8	0.98852	0	n.s.							Dist-Palm1 vs. Mid-Palm1woEx8	0.44555	0	n.s.
										Dist-Palm1 vs. Dist-Not transf	6.10023e-07	1	***							Dist-Palm1 vs. Dist-Not transf	0.98897	0	n.s.
										Dist-Palm1 vs. Dist-YFP	2.85952e-05	1	***							Dist-Palm1 vs. Dist-YFP	0.99131	0	n.s.
										Dist-Palm1woEx8 vs. Prox-Not transf	0	1	***							Dist-Palm1woEx8 vs. Prox-Not transf	1	0	n.s.
										Dist-Palm1woEx8 vs. Prox-YFP	0	1	***							Dist-Palm1woEx8 vs. Prox-YFP	1	0	n.s.
										Dist-Palm1woEx8 vs. Prox-Palm1	0	1	***							Dist-Palm1woEx8 vs. Prox-Palm1	1	0	n.s.
										Dist-Palm1woEx8 vs. Prox-Palm1woEx8	0	1	***							Dist-Palm1woEx8 vs. Prox-Palm1woEx8	0.99959	0	n.s.
										Dist-Palm1woEx8 vs. Mid-Not transf	4.37305e-09	1	***							Dist-Palm1woEx8 vs. Mid-Not transf	0.31906	0	n.s.
										Dist-Palm1woEx8 vs. Mid-YFP	5.84301e-10	1	***							Dist-Palm1woEx8 vs. Mid-YFP	0.99687	0	n.s.
										Dist-Palm1woEx8 vs. Mid-Palm1	0.34142	0	n.s.							Dist-Palm1woEx8 vs. Mid-Palm1	0.18772	0	n.s.
										Dist-Palm1woEx8 vs. Mid-Palm1woEx8	0.73392	0	n.s.							Dist-Palm1woEx8 vs. Mid-Palm1woEx8	0.19284	0	n.s.
										Dist-Palm1woEx8 vs. Dist-Not transf	1.78697e-08	1	***							Dist-Palm1woEx8 vs. Dist-Not transf	0.87887	0	n.s.
										Dist-Palm1woEx8 vs. Dist-YFP	1.02405e-06	1	***							Dist-Palm1woEx8 vs. Dist-YFP	0.99983	0	n.s.
										Dist-Palm1woEx8 vs. Dist-Palm1	0.99992	0	n.s.							Dist-Palm1woEx8 vs. Dist-Palm1	1	0	n.s.

## Sheet: Fig.4
One-way ANOVA followed by Tukey test <0.05 = * <0.005 = ** <0.0005 = ***
Statistics related to Figure 4
Fig. 4D - ßII spectrin amplitude					4E- ßII spectrin intensities
Means comparisons	Probability	Significant	*		Means comparisons	Probability	Significant	*
KO-Proxvs. vs. WT-Prox	0.17585	0	n.s.		KO-Proxvs. vs. WT-Prox	0.79968	0	n.s.
WT-Midd vs. WT-Prox	0	1	***		WT-Midd vs. WT-Prox	0.00877	1	*
WT-Midd vs. KO-Prox	0	1	***		WT-Midd vs. KO-Prox	0.11101	0	n.s.
KO-Midd vs. WT-Prox	0.2137	0	n.s.		KO-Midd vs. WT-Prox	0.0039	1	**
KO-Midd vs. KO-Prox	3.1083e-06	1	***		KO-Midd vs. KO-Prox	0.06047	0	n.s.
KO-Midd vs. WT-Midd	0	1	***		KO-Midd vs. WT-Midd	1	0	n.s.
WT-Dist vs. WT-Prox	0	1	***		WT-Dist vs. WT-Prox	0.13287	0	n.s.
WT-Dist vs. KO-Prox	0	1	***		WT-Dist vs. KO-Prox	0.55755	0	n.s.
WT-Dist vs. WT-Midd	0.55658	0	n.s.		WT-Dist vs. WT-Midd	0.99958	0	n.s.
WT-Dist vs. KO-Midd	0	1	***		WT-Dist vs. KO-Midd	0.99848	0	n.s.
KO-Dist vs. WT-Prox	0.01004	1	*		KO-Dist vs. WT-Prox	0.41522	0	n.s.
KO-Dist vs. KO-Prox	3.52542e-08	1	***		KO-Dist vs. KO-Prox	0.96375	0	n.s.
KO-Dist vs. WT-Midd	6.2673e-09	1	***		KO-Dist vs. WT-Midd	0.61948	0	n.s.
KO-Dist vs. KO-Midd	0.71104	0	n.s.		KO-Dist vs. KO-Midd	0.5084	0	n.s.
KO-Dist vs. WT-Dist	6.82973e-09	1	***		KO-Dist vs. WT-Dist	0.93099	0	n.s.

## Sheet: Fig.5
One-way ANOVA followed by Tukey test <0.05 = * <0.005 = ** <0.0005 = ***
Statistics related to Figure 5
Fig. 5B - ßII spectrin amplitudes					Fig. 5C - ßII spectrin Intensities
Means comparisons	Probability	Significant	*		Means comparisons	Probability	Significant	*
Prox-YFP vs. Prox-Not transf	0.94207	0	n.s.		Prox-YFP vs. Prox-Not transf	0.98899	0	n.s.
Prox-Palm1 vs. Prox-Not transf	0.02126	1	*		Prox-Palm1 vs. Prox-Not transf	0.99996	0	n.s.
Prox-Palm1 vs. Prox-YFP	0.00513	1	*		Prox-Palm1 vs. Prox-YFP	1	0	n.s.
Prox-Palm1woEx8 vs. Prox-Not transf	0.01138	1	*		Prox-Palm1woEx8 vs. Prox-Not transf	0.97218	0	n.s.
Prox-Palm1woEx8 vs. Prox-YFP	0.00324	1	**		Prox-Palm1woEx8 vs. Prox-YFP	1	0	n.s.
Prox-Palm1woEx8 vs. Prox-Palm1	1	0	n.s.		Prox-Palm1woEx8 vs. Prox-Palm1	1	0	n.s.
Midd-Not transf vs. Prox-Not transf	0.06221	0	n.s.		Midd-Not transf vs. Prox-Not transf	0.02465	1	*
Midd-Not transf vs. Prox-YFP	0.02464	1	*		Midd-Not transf vs. Prox-YFP	0.99314	0	n.s.
Midd-Not transf vs. Prox-Palm1	0.92856	0	n.s.		Midd-Not transf vs. Prox-Palm1	0.87947	0	n.s.
Midd-Not transf vs. Prox-Palm1woEx8	0.907	0	n.s.		Midd-Not transf vs. Prox-Palm1woEx8	0.99354	0	n.s.
Midd-YFP vs. Prox-Not transf	0.2849	0	n.s.		Midd-YFP vs. Prox-Not transf	0.04913	1	*
Midd-YFP vs. Prox-YFP	0.06404	0	n.s.		Midd-YFP vs. Prox-YFP	0.79651	0	n.s.
Midd-YFP vs. Prox-Palm1	0.99964	0	n.s.		Midd-YFP vs. Prox-Palm1	0.52146	0	n.s.
Midd-YFP vs. Prox-Palm1woEx8	0.99961	0	n.s.		Midd-YFP vs. Prox-Palm1woEx8	0.79336	0	n.s.
Midd-YFP vs. Midd-Not transf	1	0	n.s.		Midd-YFP vs. Midd-Not transf	0.9872	0	n.s.
Midd-Palm1 vs. Prox-Not transf	3.31131e-10	1	***		Midd-Palm1 vs. Prox-Not transf	1	0	n.s.
Midd-Palm1 vs. Prox-YFP	6.07372e-09	1	***		Midd-Palm1 vs. Prox-YFP	0.9999	0	n.s.
Midd-Palm1 vs. Prox-Palm1	1.06065e-05	1	***		Midd-Palm1 vs. Prox-Palm1	1	0	n.s.
Midd-Palm1 vs. Prox-Palm1woEx8	3.43465e-06	1	***		Midd-Palm1 vs. Prox-Palm1woEx8	0.99968	0	n.s.
Midd-Palm1 vs. Midd-Not transf	1.09958e-08	1	***		Midd-Palm1 vs. Midd-Not transf	0.62482	0	n.s.
Midd-Palm1 vs. Midd-YFP	2.59658e-07	1	***		Midd-Palm1 vs. Midd-YFP	0.31294	0	n.s.
Midd-Palm1woEx8 vs. Prox-Not transf	0	1	***		Midd-Palm1woEx8 vs. Prox-Not transf	0.37841	0	n.s.
Midd-Palm1woEx8 vs. Prox-YFP	5.28419e-09	1	***		Midd-Palm1woEx8 vs. Prox-YFP	0.99934	0	n.s.
Midd-Palm1woEx8 vs. Prox-Palm1	5.05497e-06	1	***		Midd-Palm1woEx8 vs. Prox-Palm1	0.97401	0	n.s.
Midd-Palm1woEx8 vs. Prox-Palm1woEx8	1.57689e-06	1	***		Midd-Palm1woEx8 vs. Prox-Palm1woEx8	0.99951	0	n.s.
Midd-Palm1woEx8 vs. Midd-Not transf	9.89223e-09	1	***		Midd-Palm1woEx8 vs. Midd-Not transf	1	0	n.s.
Midd-Palm1woEx8 vs. Midd-YFP	1.32864e-07	1	***		Midd-Palm1woEx8 vs. Midd-YFP	0.99257	0	n.s.
Midd-Palm1woEx8 vs. Midd-Palm1	1	0	n.s.		Midd-Palm1woEx8 vs. Midd-Palm1	0.88281	0	n.s.
Dist-Not transf vs. Prox-Not transf	0.65407	0	n.s.		Dist-Not transf vs. Prox-Not transf	0.29259	0	n.s.
Dist-Not transf vs. Prox-YFP	0.18537	0	n.s.		Dist-Not transf vs. Prox-YFP	0.99964	0	n.s.
Dist-Not transf vs. Prox-Palm1	0.77818	0	n.s.		Dist-Not transf vs. Prox-Palm1	0.97725	0	n.s.
Dist-Not transf vs. Prox-Palm1woEx8	0.73635	0	n.s.		Dist-Not transf vs. Prox-Palm1woEx8	0.99974	0	n.s.
Dist-Not transf vs. Midd-Not transf	0.99996	0	n.s.		Dist-Not transf vs. Midd-Not transf	1	0	n.s.
Dist-Not transf vs. Midd-YFP	0.99861	0	n.s.		Dist-Not transf vs. Midd-YFP	0.97785	0	n.s.
Dist-Not transf vs. Midd-Palm1	1.27623e-08	1	***		Dist-Not transf vs. Midd-Palm1	0.8815	0	n.s.
Dist-Not transf vs. Midd-Palm1woEx8	1.17243e-08	1	***		Dist-Not transf vs. Midd-Palm1woEx8	1	0	n.s.
Dist-YFP vs. Prox-Not transf	0.20742	0	n.s.		Dist-YFP vs. Prox-Not transf	0.95127	0	n.s.
Dist-YFP vs. Prox-YFP	0.04519	1	*		Dist-YFP vs. Prox-YFP	1	0	n.s.
Dist-YFP vs. Prox-Palm1	0.99993	0	n.s.		Dist-YFP vs. Prox-Palm1	0.99996	0	n.s.
Dist-YFP vs. Prox-Palm1woEx8	0.99993	0	n.s.		Dist-YFP vs. Prox-Palm1woEx8	1	0	n.s.
Dist-YFP vs. Midd-Not transf	0.99994	0	n.s.		Dist-YFP vs. Midd-Not transf	0.99934	0	n.s.
Dist-YFP vs. Midd-YFP	1	0	n.s.		Dist-YFP vs. Midd-YFP	0.89174	0	n.s.
Dist-YFP vs. Midd-Palm1	4.5263e-07	1	***		Dist-YFP vs. Midd-Palm1	0.99877	0	n.s.
Dist-YFP vs. Midd-Palm1woEx8	2.22471e-07	1	***		Dist-YFP vs. Midd-Palm1woEx8	0.99996	0	n.s.
Dist-YFP vs. Dist-Not transf	0.99505	0	n.s.		Dist-YFP vs. Dist-Not transf	0.99999	0	n.s.
Dist-Palm1 vs. Prox-Not transf	0	1	***		Dist-Palm1 vs. Prox-Not transf	1	0	n.s.
Dist-Palm1 vs. Prox-YFP	0	1	***		Dist-Palm1 vs. Prox-YFP	0.9971	0	n.s.
Dist-Palm1 vs. Prox-Palm1	1.4706e-08	1	***		Dist-Palm1 vs. Prox-Palm1	0.99999	0	n.s.
Dist-Palm1 vs. Prox-Palm1woEx8	1.27168e-08	1	***		Dist-Palm1 vs. Prox-Palm1woEx8	0.99331	0	n.s.
Dist-Palm1 vs. Midd-Not transf	0	1	***		Dist-Palm1 vs. Midd-Not transf	0.35572	0	n.s.
Dist-Palm1 vs. Midd-YFP	1.02052e-08	1	***		Dist-Palm1 vs. Midd-YFP	0.17262	0	n.s.
Dist-Palm1 vs. Midd-Palm1	0.25741	0	n.s.		Dist-Palm1 vs. Midd-Palm1	1	0	n.s.
Dist-Palm1 vs. Midd-Palm1woEx8	0.35523	0	n.s.		Dist-Palm1 vs. Midd-Palm1woEx8	0.7011	0	n.s.
Dist-Palm1 vs. Dist-Not transf	0	1	***		Dist-Palm1 vs. Dist-Not transf	0.68355	0	n.s.
Dist-Palm1 vs. Dist-YFP	1.08719e-08	1	***		Dist-Palm1 vs. Dist-YFP	0.9856	0	n.s.
Dist-Palm1woEx8 vs. Prox-Not transf	2.95566e-10	1	***		Dist-Palm1woEx8 vs. Prox-Not transf	0.9998	0	n.s.
Dist-Palm1woEx8 vs. Prox-YFP	0	1	***		Dist-Palm1woEx8 vs. Prox-YFP	1	0	n.s.
Dist-Palm1woEx8 vs. Prox-Palm1	2.03168e-08	1	***		Dist-Palm1woEx8 vs. Prox-Palm1	1	0	n.s.
Dist-Palm1woEx8 vs. Prox-Palm1woEx8	1.53804e-08	1	***		Dist-Palm1woEx8 vs. Prox-Palm1woEx8	1	0	n.s.
Dist-Palm1woEx8 vs. Midd-Not transf	0	1	***		Dist-Palm1woEx8 vs. Midd-Not transf	0.86927	0	n.s.
Dist-Palm1woEx8 vs. Midd-YFP	1.25837e-08	1	***		Dist-Palm1woEx8 vs. Midd-YFP	0.50893	0	n.s.
Dist-Palm1woEx8 vs. Midd-Palm1	0.55692	0	n.s.		Dist-Palm1woEx8 vs. Midd-Palm1	1	0	n.s.
Dist-Palm1woEx8 vs. Midd-Palm1woEx8	0.67765	0	n.s.		Dist-Palm1woEx8 vs. Midd-Palm1woEx8	0.97529	0	n.s.
Dist-Palm1woEx8 vs. Dist-Not transf	7.51869e-10	1	***		Dist-Palm1woEx8 vs. Dist-Not transf	0.97811	0	n.s.
Dist-Palm1woEx8 vs. Dist-YFP	1.32849e-08	1	***		Dist-Palm1woEx8 vs. Dist-YFP	0.99998	0	n.s.
Dist-Palm1woEx8 vs. Dist-Palm1	1	0	n.s.		Dist-Palm1woEx8 vs. Dist-Palm1	0.99996	0	n.s.

## Sheet: Fig.6
One-way ANOVA followed by Tukey test <0.05 = * <0.005 = ** <0.0005 = ***
Statistics related to Figure 6
Fig. 6B - Palm1 Periodicity					Fig. 6C - ßII spectrin Periodicity
Means comparisons	Probability	Significant	*		Means comparisons	Probability	Significant	*
Prox-Palm1 vs. Prox-YFP	7.43646e-09	1	***		Prox-YFP vs. Prox-Not transf	0.99997	0	n.s.
Prox-W54A vs. Prox-YFP	1	0	n.s.		Prox-Palm1 vs. Prox-Not transf	0.0108	1	*
Prox-W54A vs. Prox-Palm1	0	1	***		Prox-Palm1 vs. Prox-YFP	0.16805	0	n.s.
Midd-YFP vs. Prox-YFP	1	0	n.s.		Prox-W54A vs. Prox-Not transf	0.30381	0	n.s.
Midd-YFP vs. Prox-Palm1	5.51986e-09	1	***		Prox-W54A vs. Prox-YFP	0.76645	0	n.s.
Midd-YFP vs. Prox-W54A	1	0	n.s.		Prox-W54A vs. Prox-Palm1	0.95145	0	n.s.
Midd-Palm1 vs. Prox-YFP	0	1	***		Midd-Not transf vs. Prox-Not transf	8.84876e-06	1	***
Midd-Palm1 vs. Prox-Palm1	6.35147e-06	1	***		Midd-Not transf vs. Prox-YFP	0.00235	1	**
Midd-Palm1 vs. Prox-W54A	0	1	***		Midd-Not transf vs. Prox-Palm1	0.69232	0	n.s.
Midd-Palm1 vs. Midd-YFP	0	1	***		Midd-Not transf vs. Prox-W54A	0.11498	0	n.s.
Midd-W54A vs. Prox-YFP	1	0	n.s.		Midd-YFP vs. Prox-Not transf	0.00015876	1	***
Midd-W54A vs. Prox-Palm1	0	1	***		Midd-YFP vs. Prox-YFP	0.00641	1	*
Midd-W54A vs. Prox-W54A	1	0	n.s.		Midd-YFP vs. Prox-Palm1	0.72106	0	n.s.
Midd-W54A vs. Midd-YFP	1	0	n.s.		Midd-YFP vs. Prox-W54A	0.17969	0	n.s.
Midd-W54A vs. Midd-Palm1	0	1	***		Midd-YFP vs. Midd-Not transf	1	0	n.s.
					Midd-Palm1 vs. Prox-Not transf	1.50606e-08	1	***
					Midd-Palm1 vs. Prox-YFP	2.43461e-08	1	***
					Midd-Palm1 vs. Prox-Palm1	3.73826e-08	1	***
					Midd-Palm1 vs. Prox-W54A	4.53282e-08	1	***
					Midd-Palm1 vs. Midd-Not transf	1.34827e-07	1	***
					Midd-Palm1 vs. Midd-YFP	4.17589e-05	1	***
					Midd-W54A vs. Prox-Not transf	0.000995834	1	***
					Midd-W54A vs. Prox-YFP	0.0397	1	*
					Midd-W54A vs. Prox-Palm1	0.99645	0	n.s.
					Midd-W54A vs. Prox-W54A	0.62861	0	n.s.
					Midd-W54A vs. Midd-Not transf	0.98182	0	n.s.
					Midd-W54A vs. Midd-YFP	0.97119	0	n.s.
					Midd-W54A vs. Midd-Palm1	2.71163e-08	1	***

## Sheet: Fig.S2
One-way ANOVA followed by Tukey test <0.05 = * <0.005 = ** <0.0005 = ***
Statistics related to Figure S2
Fig. S2A - Soma area					Fig. S2D - Fluorescence recovery					Fig. S2F - AC Amplitude DIV 3					Fig. S2G - AC Amplitude DIV 19
Means comparisons	Probability	Significant	*		Means comparisons	Probability	Significant	*		Means comparisons	Probability	Significant	*		Means comparisons	Probability	Significant	*
YFP-CaaX vs. YFP	0.63839	0	n.s.		Palm1 vs. YFP	9.31748e-05	1	***		Prox-Palm1 vs. Prox-YFP	3.31484e-09	1	***		Prox-Palm1 vs. Prox-YFP	1.88979e-08	1	***
Palm1 vs. YFP	0.23047	0	n.s.		Palm1woEx8 vs. YFP	0.00167	1	**		Prox-Palm1woEx8 vs. Prox-YFP	6.30921e-08	1	***		Prox-Palm1woEx8 vs. Prox-YFP	1.79265e-08	1	***
Palm1 vs. YFP-CaaX	0.8897	0	n.s.		Palm1woEx8 vs. Palm1	0.75033	0	n.s.		Prox-Palm1woEx8 vs. Prox-Palm1	0.88249	0	n.s.		Prox-Palm1woEx8 vs. Prox-Palm1	0.99999	0	n.s.
Palm1woEx8 vs. YFP	0.37751	0	n.s.							Midd-YFP vs. Prox-YFP	1	0	n.s.		Midd-YFP vs. Prox-YFP	1	0	n.s.
Palm1woEx8 vs. YFP-CaaX	0.97098	0	n.s.							Midd-YFP vs. Prox-Palm1	3.35983e-09	1	***		Midd-YFP vs. Prox-Palm1	1.85519e-08	1	***
Palm1woEx8 vs. Palm1	0.99354	0	n.s.							Midd-YFP vs. Prox-Palm1woEx8	6.50819e-08	1	***		Midd-YFP vs. Prox-Palm1woEx8	1.7598e-08	1	***
										Midd-Palm1 vs. Prox-YFP	1.2799e-07	1	***		Midd-Palm1 vs. Prox-YFP	0	1	***
Fig. S2B - Soma Roundness					Fig. S2E - Fluorescence Halftime					Midd-Palm1 vs. Prox-Palm1	0.8388	0	n.s.		Midd-Palm1 vs. Prox-Palm1	0.000272692	1	***
										Midd-Palm1 vs. Prox-Palm1woEx8	1	0	n.s.		Midd-Palm1 vs. Prox-Palm1woEx8	0.00139	1	**
Means comparisons	Probability	Significant	*		Means comparisons	Probability	Significant	*		Midd-Palm1 vs. Midd-YFP	1.32201e-07	1	***		Midd-Palm1 vs. Midd-YFP	0	1	***
										Midd-Palm1woEx8 vs. Prox-YFP	0.000148169	1	***		Midd-Palm1woEx8 vs. Prox-YFP	1.16609e-08	1	***
YFP-CaaX vs. YFP	0.98657	0	n.s.		Palm1 vs. YFP	0.00133	1	**		Midd-Palm1woEx8 vs. Prox-Palm1	0.05667	0	n.s.		Midd-Palm1woEx8 vs. Prox-Palm1	0.8478	0	n.s.
Palm1 vs. YFP	0.91091	0	n.s.		Palm1woEx8 vs. YFP	0.01341	1	*		Midd-Palm1woEx8 vs. Prox-Palm1woEx8	0.50755	0	n.s.		Midd-Palm1woEx8 vs. Prox-Palm1woEx8	0.96683	0	n.s.
Palm1 vs. YFP-CaaX	0.99247	0	n.s.		Palm1woEx8 vs. Palm1	0.78426	0	n.s.		Midd-Palm1woEx8 vs. Midd-YFP	0.00015248	1	***		Midd-Palm1woEx8 vs. Midd-YFP	1.1474e-08	1	***
Palm1woEx8 vs. YFP	0.61419	0	n.s.							Midd-Palm1woEx8 vs. Midd-Palm1	0.58824	0	n.s.		Midd-Palm1woEx8 vs. Midd-Palm1	0.03799	1	*
Palm1woEx8 vs. YFP-CaaX	0.85236	0	n.s.												Dist-YFP vs. Prox-YFP	1	0	n.s.
Palm1woEx8 vs. Palm1	0.94178	0	n.s.												Dist-YFP vs. Prox-Palm1	1.35856e-08	1	***
															Dist-YFP vs. Prox-Palm1woEx8	1.21901e-08	1	***
															Dist-YFP vs. Midd-YFP	0.99989	0	n.s.
															Dist-YFP vs. Midd-Palm1	5.75904e-09	1	***
															Dist-YFP vs. Midd-Palm1woEx8	1.60274e-08	1	***
															Dist-Palm1 vs. Prox-YFP	8.22677e-09	1	***
															Dist-Palm1 vs. Prox-Palm1	0.14216	0	n.s.
															Dist-Palm1 vs. Prox-Palm1woEx8	0.31028	0	n.s.
															Dist-Palm1 vs. Midd-YFP	8.088e-09	1	***
															Dist-Palm1 vs. Midd-Palm1	0.65791	0	n.s.
															Dist-Palm1 vs. Midd-Palm1woEx8	0.92385	0	n.s.
															Dist-Palm1 vs. Dist-YFP	1.23949e-08	1	***
															Dist-Palm1woEx8 vs. Prox-YFP	1.41384e-08	1	***
															Dist-Palm1woEx8 vs. Prox-Palm1	0.96729	0	n.s.
															Dist-Palm1woEx8 vs. Prox-ProxalMiddalm1woEx8	0.86879	0	n.s.
															Dist-Palm1woEx8 vs. Midd-YFP	1.35425e-08	1	***
															Dist-Palm1woEx8 vs. Midd-Palm1	1.09602e-06	1	***
															Dist-Palm1woEx8 vs. Midd-Palm1woEx8	0.15165	0	n.s.
															Dist-Palm1woEx8 vs. Dist-YFP	2.26395e-08	1	***
															Dist-Palm1woEx8 vs. Dist-Palm1	0.00415	1	**

## Sheet: Fig.S4
One-way ANOVA followed by Tukey test <0.05 = * <0.005 = ** <0.0005 = ***
Statistics related to Figure S4
S4A - Palm1 AC Amplitude					Fig. S4E - Adducin AC Amplitude					Fig. S2I - AnkB AC Amplitude DIV 19
										S4I - Amplitude
Means comparisons	Probability	Significant	*		Means comparisons	Probability	Significant	*		Means comparisons	Probability	Significant	*
Prox-ßII trasnf vs. Prox-Not transf	0.99984	0	n.s.		Prox-Palm1 vs. Prox-Not transf	0.98452	0	n.s.		Prox-Palm1 vs. Prox-Not transf	0.98405	0	n.s.
Midd-Not transf vs. Prox-Not transf	0.36494	0	n.s.		Midd-Not transf vs. Prox-Not transf	0.00264	1	**		Midd-Not transf vs. Prox-Not transf	0.09358	0	n.s.
Midd-Not transf vs. Prox-ßII trasnf	0.32136	0	n.s.		Midd-Not transf vs. Prox-Palm1	0.01226	1	*		Midd-Not transf vs. Prox-Palm1	0.34743	0	n.s.
Midd-ßII trasnf vs. Prox-Not transf	0.99502	0	n.s.		Midd-Palm1 vs. Prox-Not transf	7.85039e-12	1	***		Midd-Palm1 vs. Prox-Not transf	2.23386e-06	1	***
Midd-ßII trasnf vs. Prox-ßII trasnf	0.98737	0	n.s.		Midd-Palm1 vs. Prox-Palm1	1.51072e-09	1	***		Midd-Palm1 vs. Prox-Palm1	2.61557e-05	1	***
Midd-ßII trasnf vs. Midd-Not transf	0.27446	0	n.s.		Midd-Palm1 vs. Midd-Not transf	0.000767682	1	***		Midd-Palm1 vs. Midd-Not transf	0.01907	1	*
					Dist-Not transf vs. Prox-Not transf	0.000265694	1	***		Dist-Not transf vs. Prox-Not transf	0.02434	1	*
					Dist-Not transf vs. Prox-Palm1	0.00117	1	**		Dist-Not transf vs. Prox-Palm1	0.11771	0	n.s.
					Dist-Not transf vs. Midd-Not transf	0.84692	0	n.s.		Dist-Not transf vs. Midd-Not transf	0.98398	0	n.s.
					Dist-Not transf vs. Midd-Palm1	0.16237	0	n.s.		Dist-Not transf vs. Midd-Palm1	0.15088	0	n.s.
					Dist-Palm1 vs. Prox-Not transf	0	1	***		Dist-Palm1 vs. Prox-Not transf	2.55772e-08	1	***
					Dist-Palm1 vs. Prox-Palm1	0	1	***		Dist-Palm1 vs. Prox-Palm1	3.30129e-08	1	***
					Dist-Palm1 vs. Midd-Not transf	8.06465e-08	1	***		Dist-Palm1 vs. Midd-Not transf	4.26863e-06	1	***
					Dist-Palm1 vs. Midd-Palm1	0.10235	0	n.s.		Dist-Palm1 vs. Midd-Palm1	0.09504	0	n.s.
					Dist-Palm1 vs. Dist-Not transf	0.000272397	1	***		Dist-Palm1 vs. Dist-Not transf	0.000115723	1	***
					Fig. S4F - Adducin Intensities					Fig. S4J - AnkB Intensities
					Means comparisons	Probability	Significant	*		Means comparisons	Probability	Significant	*
					Prox-Palm1 vs. Prox-Not transf	0.99957	0	n.s.		Prox-Palm1 vs. Prox-Not transf	0.13884	0	n.s.
					Midd-Not transf vs. Prox-Not transf	0.03357	1	*		Midd-Not transf vs. Prox-Not transf	0.34406	0	n.s.
					Midd-Not transf vs. Prox-Palm1	0.05141	0	n.s.		Midd-Not transf vs. Prox-Palm1	0.99805	0	n.s.
					Midd-Palm1 vs. Prox-Not transf	0.57621	0	n.s.		Midd-Palm1 vs. Prox-Not transf	0.0059	1	*
					Midd-Palm1 vs. Prox-Palm1	0.72612	0	n.s.		Midd-Palm1 vs. Prox-Palm1	0.82885	0	n.s.
					Midd-Palm1 vs. Midd-Not transf	0.66194	0	n.s.		Midd-Palm1 vs. Midd-Not transf	0.59405	0	n.s.
					Dist-Not transf vs. Prox-Not transf	0.25718	0	n.s.		Dist-Not transf vs. Prox-Not transf	0.81573	0	n.s.
					Dist-Not transf vs. Prox-Palm1	0.35422	0	n.s.		Dist-Not transf vs. Prox-Palm1	0.86128	0	n.s.
					Dist-Not transf vs. Midd-Not transf	0.99754	0	n.s.		Dist-Not transf vs. Midd-Not transf	0.97999	0	n.s.
					Dist-Not transf vs. Midd-Palm1	0.96228	0	n.s.		Dist-Not transf vs. Midd-Palm1	0.21445	0	n.s.
					Dist-Palm1 vs. Prox-Not transf	0.99974	0	n.s.		Dist-Palm1 vs. Prox-Not transf	0.00251	1	**
					Dist-Palm1 vs. Prox-Palm1	1	0	n.s.		Dist-Palm1 vs. Prox-Palm1	0.59005	0	n.s.
					Dist-Palm1 vs. Midd-Not transf	0.10247	0	n.s.		Dist-Palm1 vs. Midd-Not transf	0.36036	0	n.s.
					Dist-Palm1 vs. Midd-Palm1	0.80606	0	n.s.		Dist-Palm1 vs. Midd-Palm1	0.99705	0	n.s.
					Dist-Palm1 vs. Dist-Not transf	0.43994	0	n.s.		Dist-Palm1 vs. Dist-Not transf	0.10652	0	n.s.

## Sheet: Fig.S5
One-way ANOVA followed by Tukey test <0.05 = * <0.005 = ** <0.0005 = ***
Statistics related to Figure S5
Fig. S5C - ßII spectrin Intensities					Fig. S5E - Somata					Fig. S5G ßII spectrin AC Amplitudes
Means comparisons	Probability	Significant	*		Means comparisons	Probability	Significant	*		Means comparisons	Probability	Significant	*
Prox-KO vs. Prox-WT	0.00273	1	**		KO 1 vs. WT 1	1.55385e-06	1	***		Prox-KO vs. Prox-WT	0.00299	1	**
Midd-WT vs. Prox-WT	0.0516	0	n.s.		WT 3 vs. WT 1	0.8142	0	n.s.		Midd-WT vs. Prox-WT	0.63413	0	n.s.
Midd-WT vs. Prox-KO	0.82493	0	n.s.		WT 3 vs. KO 1	0.06852	0	n.s.		Midd-WT vs. Prox-KO	3.35376e-05	1	***
Midd-KO vs. Prox-WT	1.86293e-06	1	***		KO 3 vs. WT 1	1.01498e-07	1	***		Midd-KO vs. Prox-WT	0.00111	1	**
Midd-KO vs. Prox-KO	0.20458	0	n.s.		KO 3 vs. KO 1	0.68345	0	n.s.		Midd-KO vs. Prox-KO	0.9849	0	n.s.
Midd-KO vs. Midd-WT	0.03654	1	*		KO 3 vs. WT 3	0.00222	1	**		Midd-KO vs. Midd-WT	1.09686e-05	1	***
					WT 5 vs. WT 1	2.71014e-08	1	***
Fig. S5D-AnkG Intensities					WT 5 vs. KO 1	0.13225	0	n.s.
					WT 5 vs. WT 3	0.00016985	1	***
					WT 5 vs. KO 3	0.95419	0	n.s.
Means comparisons	Probability	Significant	*		KO 5 vs. WT 1	0	1	***
					KO 5 vs. KO 1	4.90907e-09	1	***
Prox-KO vs. Prox-WT	0.000131265	1	***		KO 5 vs. WT 3	7.16365e-09	1	***
Midd-WT vs. Prox-WT	9.05698e-05	1	***		KO 5 vs. KO 3	0.000243651	1	***
Midd-WT vs. Prox-KO	0.9907	0	n.s.		KO 5 vs. WT 5	0.07425	0	n.s.
Midd-KO vs. Prox-WT	5.92705e-07	1	***		WT 19 vs. WT 1	6.84972e-09	1	***
Midd-KO vs. Prox-KO	0.5099	0	n.s.		WT 19 vs. KO 1	8.99526e-07	1	***
Midd-KO vs. Midd-WT	0.73152	0	n.s.		WT 19 vs. WT 3	3.10411e-09	1	***
					WT 19 vs. KO 3	0.00129	1	**
					WT 19 vs. WT 5	0.07454	0	n.s.
					WT 19 vs. KO 5	0.99953	0	n.s.
					KO 19 vs. WT 1	0	1	***
					KO 19 vs. KO 1	0	1	***
					KO 19 vs. WT 3	0	1	***
					KO 19 vs. KO 3	4.85821e-10	1	***
					KO 19 vs. WT 5	8.66543e-10	1	***
					KO 19 vs. KO 5	4.56886e-06	1	***
					KO 19 vs. WT 19	0.0027	1	**

## Sheet: Fig. S6
One-way ANOVA followed by Tukey test <0.05 = * <0.005 = ** <0.0005 = ***
Statistics related to Figure S6
Fig. S6F - Adducin AC Amplitude					Fig. S6F - Adducin Intensities					Fig. S6F - AnkB AC Amplitude					Fig. S6F - AnkB Intensities
Means comparisons	Probability	Significant	*		Means comparisons	Probability	Significant	*		Means comparisons	Probability	Significant	*		Means comparisons	Probability	Significant	*
Prox-KO vs. Prox-WT	0.99864	0	n.s.		Prox-KO vs. Prox-WT	0.99125	0	n.s.		Prox-KO vs. Prox-WT	1	0	n.s.		Prox-KO vs. Prox-WT	0.99779	0	n.s.
Midd-WT vs. Prox-WT	0.000229963	1	***		Midd-WT vs. Prox-WT	0.86328	0	n.s.		Midd-WT vs. Prox-WT	0.00281	1	**		Midd-WT vs. Prox-WT	0.02017	1	*
Midd-WT vs. Prox-KO	4.06278e-05	1	***		Midd-WT vs. Prox-KO	0.50318	0	n.s.		Midd-WT vs. Prox-KO	0.00295	1	**		Midd-WT vs. Prox-KO	0.05898	0	n.s.
Midd-KO vs. Prox-WT	0.97918	0	n.s.		Midd-KO vs. Prox-WT	0.71312	0	n.s.		Midd-KO vs. Prox-WT	0.91046	0	n.s.		Midd-KO vs. Prox-WT	0.000110385	1	***
Midd-KO vs. Prox-KO	0.86081	0	n.s.		Midd-KO vs. Prox-KO	0.95485	0	n.s.		Midd-KO vs. Prox-KO	0.90441	0	n.s.		Midd-KO vs. Prox-KO	0.000416677	1	***
Midd-KO vs. Midd-WT	0.00151	1	**		Midd-KO vs. Midd-WT	0.1205	0	n.s.		Midd-KO vs. Midd-WT	0.000138571	1	***		Midd-KO vs. Midd-WT	0.47103	0	n.s.
Dist-WT vs. Prox-WT	0.00268	1	**		Dist-WT vs. Prox-WT	0.50582	0	n.s.		Dist-WT vs. Prox-WT	0.00128	1	**		Dist-WT vs. Prox-WT	0.00147	1	**
Dist-WT vs. Prox-KO	0.000757331	1	***		Dist-WT vs. Prox-KO	0.7891	0	n.s.		Dist-WT vs. Prox-KO	0.00134	1	**		Dist-WT vs. Prox-KO	0.0047	1	**
Dist-WT vs. Midd-WT	1	0	n.s.		Dist-WT vs. Midd-WT	0.09199	0	n.s.		Dist-WT vs. Midd-WT	0.99205	0	n.s.		Dist-WT vs. Midd-WT	0.83534	0	n.s.
Dist-WT vs. Midd-KO	0.01238	1	*		Dist-WT vs. Midd-KO	0.99119	0	n.s.		Dist-WT vs. Midd-KO	7.5945e-05	1	***		Dist-WT vs. Midd-KO	0.99659	0	n.s.
Dist-KO vs. Prox-WT	0.99996	0	n.s.		Dist-KO vs. Prox-WT	0.71983	0	n.s.		Dist-KO vs. Prox-WT	0.0873	0	n.s.		Dist-KO vs. Prox-WT	4.91767e-05	1	***
Dist-KO vs. Prox-KO	0.9906	0	n.s.		Dist-KO vs. Prox-KO	0.95427	0	n.s.		Dist-KO vs. Prox-KO	0.08441	0	n.s.		Dist-KO vs. Prox-KO	0.000159588	1	***
Dist-KO vs. Midd-WT	0.000434806	1	***		Dist-KO vs. Midd-WT	0.13134	0	n.s.		Dist-KO vs. Midd-WT	3.02716e-06	1	***		Dist-KO vs. Midd-WT	0.15346	0	n.s.
Dist-KO vs. Midd-KO	0.9954	0	n.s.		Dist-KO vs. Midd-KO	1	0	n.s.		Dist-KO vs. Midd-KO	0.43542	0	n.s.		Dist-KO vs. Midd-KO	0.94387	0	n.s.
Dist-KO vs. Dist-WT	0.0044	1	**		Dist-KO vs. Dist-WT	0.99316	0	n.s.		Dist-KO vs. Dist-WT	1.9677e-06	1	***		Dist-KO vs. Dist-WT	0.79583	0	n.s.
